# Supplementary material for: Clinicopathological features and EGFR gene mutation status in elderly patients with resected non–small-cell lung cancer
Source: BMC Cancer. 2014 Aug 25;14:610. doi: 10.1186/1471-2407-14-610 (PMC4161910; doi:10.1186/1471-2407-14-610)
Supplement: Supplementary file 1 — Additional file 1: Table S1: PCR Primers and LH-G Probes Used for Detection of Mutations in EGFR. (XLS 32 KB) [file 12885_2014_4820_MOESM1_ESM.xls]

## Sheet: Table I  modified
Gene	Mutation	Amplicon (bp)	PCR Primer	LH-G Probe† (Probe Name)
EGFR	In-frame deletion	212	F: GGACTCTGGATCCCAGAAGGTG;	GGACTCTGGA TCCCAGAAGG TGAGAAAGTT
	in exon 19		R: CATTTAGGATGTGGAGATGAGC	AAAATTCCCG TCGCTATCAA GGAATTAAGA
				GAAGCAACAT CTCCGAAAGC CAACAAGGAA
				ATCCTCGAT (19JWTF)
EGFR	In-frame insertion	189	F: AAGCCACACTGACGTGCCTC	AAGCCACACT GACGTGCCTC TCCCTCCCTC
	in exon 20		R: GTACTGGGAGCCAATATTGTCTTTG	CAGGAAGCCT ACGTGATGGC CAGCGTGGAC
				AACCCCCACG TGTGCCGCCT GCTGGGCATC
				TGCC
EGFR	Point mutation in	161	F: GGCATGAACTACTTGGAGGAC;	CTTACTTTGC CTCCTTCTGC ATGGTATTCT
	exon 21 at L858		R: CTTACTTTGCCTCCTTCTGCATG	TTCTCTTCCG CACCCAGCAG *******AGC
				CCAAAATCTG TGATCTTGAC ATGCTGCG (E7R)
K-ras	Point mutation	165	F: AAGGCCTGCTGAAAATGACTG;	AAGGCCTGCT GAAAATGACT GAATATAAAC
	in exon 2 at G12		R: GGTCCTGCACCAGTAATATGCA	TTGTGGTAGT TGGAGCTGGT TCTGCAGAAG
				GTGTAGGCAA GAGTGCCTTG ACGATACAG (IN4)
bp, base pairs; EGFR, epidermal growth factor receptor; F, forward; LH-G, loop-hybrid generator; PCR, polymerase chain reaction; R, reverse.
†Asterisks indicate deleted nucleotides; underlined type, nucleotides for the hot spots of mutations to be detected.
ref for KRAS	Shoichi Matsukuma, Mitsuyo Yoshihara, Tetsuji Suda, Manabu Shiozawa, Makoto Akaike, Tomokazu Ishikawa, Shiro Koizume, Yuji Sakuma, Yohei Miyagi. Differential detection of KRAS mutations in codons 12 and 13 with a modified loop-hybrid (LH) mobility shift assay using an insert-type LH-generator. Clinica Chimica Acta 412, 1874-1878, 2011.
